# Supplementary material for: Cholesteryl Phenolipids as Potential Biomembrane Antioxidants
Source: Molecules. 2024 Oct 20;29(20):4959. doi: 10.3390/molecules29204959 (PMC11510111; doi:10.3390/molecules29204959)
Supplement: Supplementary file 1 [file molecules-29-04959-s001.zip]

Archive with 1 entries (1 files):
- molecules-3263488-supplementary.pdf
